# Supplementary material for: Fenton Reaction Induced Cancer in Wild Type Rats Recapitulates Genomic Alterations Observed in Human Cancer
Source: PLoS One. 2012 Aug 29;7(8):e43403. doi: 10.1371/journal.pone.0043403 (PMC3430702; doi:10.1371/journal.pone.0043403)
Supplement: Table S2 — List of genes amplified in more than two RCC tumors. (XLS) [file pone.0043403.s007.xls]

## Sheet: statGeneComp2.Amp.tumors.com
Name	Chro	Start	End	Symbol	Frequency	Sample
NM_012718	3	137991232	137997597	Andpro	5	BF51-1 ,BF57-5 ,FB14-6 ,FB21-2 ,FB30-5
NM_013145	4	12465088	12495028	Gnai1	2	FB14-3 ,FB21-2
NM_173139	4	12785189	12834880	Gnat3	2	FB14-3 ,FB21-2
NM_017017	4	14864310	14932513	Hgf	2	FB21-2 ,FB45-4
NM_133401	4	21709854	21796626	Abcb1a	2	BF51-1 ,FB14-6
NM_001044265	4	22688598	22711432	Steap4	2	BF51-1 ,FB14-6
NM_001077681	4	23264703	23267999	RGD1564345	2	BF51-1 ,FB14-6
NM_021266	4	26006310	26010709	Fzd1	2	BF51-1 ,FB14-6
NM_012941	4	26758233	26776686	Cyp51	3	BF51-1 ,FB14-6 ,FB33-7
NM_001037093	4	26778018	26916303	Akap9	3	BF51-1 ,FB14-6 ,FB33-7
NM_053499	4	26950096	26957093	Mterf	3	BF51-1 ,FB14-6 ,FB33-7
NM_001108618	4	27031217	27065366	Krit1	3	BF51-1 ,FB14-6 ,FB33-7
NM_001134781	4	27065692	27190365	Ankib1	3	BF51-1 ,FB14-6 ,FB33-7
NM_001039612	4	27199237	27231840	RGD1306626	3	BF51-1 ,FB14-6 ,FB33-7
NM_001109220	4	27252542	27292472	Pex1	3	BF51-1 ,FB14-6 ,FB33-7
NM_001024246	4	27292753	27303007	RGD1310794	3	BF51-1 ,FB14-6 ,FB33-7
NM_001024799	4	27323317	27349617	Fam133b	3	BF51-1 ,FB14-6 ,FB33-7
NM_001191861	4	27380054	27635402	Cdk6	3	BF51-1 ,FB14-6 ,FB33-7
NM_001106580	4	28280586	28314885	Hepacam2	3	BF51-1 ,FB14-6 ,FB33-7
NM_001173511	4	28318521	28424255	Ccdc132	3	BF51-1 ,FB14-6 ,FB33-7
NM_001034015	4	28499911	28575210	Calcr	3	BF51-1 ,FB14-6 ,FB33-7
NR_032751	4	28531353	28531449	Mir653	3	BF51-1 ,FB14-6 ,FB33-7
NR_032105	4	28531993	28532099	Mir489	3	BF51-1 ,FB14-6 ,FB33-7
NM_173141	4	28825427	28829850	Tfpi2	2	BF51-1 ,FB14-6
NM_001135777	4	28849518	28852503	Gngt1	2	BF51-1 ,FB14-6
NM_022396	4	28866254	28871694	Gng11	2	BF51-1 ,FB14-6
NM_019251	4	28959601	28970171	Bet1	2	BF51-1 ,FB14-6
NM_053356	4	29431383	29467014	Col1a2	2	BF51-1 ,FB14-6
NM_053473	4	29695157	29966996	Ppp1r9a	2	BF51-1 ,FB14-6
NM_032077	4	29974835	30003341	Pon1	3	BF51-1 ,FB14-6 ,FB33-7
NM_001004086	4	30039834	30066533	Pon3	4	BF51-1 ,FB14-3 ,FB14-6 ,FB33-7
NM_001013082	4	30072559	30107973	Pon2	4	BF51-1 ,FB14-3 ,FB14-6 ,FB33-7
NM_001024318	4	30192137	30230687	Asb4	4	BF51-1 ,FB14-3 ,FB14-6 ,FB33-7
NM_053551	4	30279190	30289193	Pdk4	4	BF51-1 ,FB14-3 ,FB14-6 ,FB33-7
NM_019234	4	30547347	30880140	Dync1i1	5	BF51-1 ,BF57-5 ,FB14-3 ,FB14-6 ,FB33-7
NM_001126090	4	31429409	31449566	Shfm1	3	BF51-1 ,FB14-6 ,FB33-7
NM_012943	4	31897039	31901307	Dlx5	3	BF51-1 ,FB14-6 ,FB33-7
NM_001047914	4	32251067	32269592	Acn9	3	BF51-1 ,FB14-6 ,FB33-7
NM_001124768	4	32768205	32776172	Tac1	3	BF51-1 ,FB14-6 ,FB33-7
NM_013079	4	32877405	32894760	Asns	3	BF51-1 ,FB14-6 ,FB33-7
NM_022950	4	33021973	33052493	C1galt1	2	BF51-1 ,FB14-6
NM_001173554	4	33382192	33407767	Mios	4	BF51-1 ,FB14-6 ,FB30-5 ,FB33-7
NM_001106584	4	33422873	33425905	Rpa3	4	BF51-1 ,FB14-6 ,FB30-5 ,FB33-7
NM_001177442	4	33426178	33776822	LOC296884	4	BF51-1 ,FB14-6 ,FB30-5 ,FB33-7
NM_030844	4	33799417	33948983	Ica1	4	BF51-1 ,FB14-6 ,FB30-5 ,FB33-7
NM_012994	4	34142597	34458004	Nxph1	5	BF51-1 ,BF57-5 ,FB14-6 ,FB30-5 ,FB33-7
NM_001047954	4	35076709	35077382	LOC500028	6	BF51-1 ,BF57-5 ,FB14-6 ,FB21-2 ,FB30-5 ,FB33-7
NM_001127684	4	37244321	37251595	Ndufa4	6	BF51-1 ,BF57-5 ,FB14-3 ,FB14-6 ,FB30-5 ,FB33-7
NM_001110492	4	37265918	37371874	Phf14	6	BF51-1 ,BF57-5 ,FB14-3 ,FB14-6 ,FB30-5 ,FB33-7
NM_001191970	4	37735896	38178911	Thsd7a	6	BF51-1 ,BF57-5 ,FB14-6 ,FB30-5 ,FB33-7 ,FB7-7
NM_001004267	4	38516785	38533599	Tmem106b	7	BF51-1 ,BF57-5 ,FB14-3 ,FB14-6 ,FB30-5 ,FB33-7 ,FB7-7
NM_001024319	4	38860427	38861338	RGD1564521	7	BF51-1 ,BF57-5 ,FB14-3 ,FB14-6 ,FB30-5 ,FB33-7 ,FB7-7
NM_001014054	4	39130864	39158211	Tmem168	7	BF51-1 ,BF57-5 ,FB14-3 ,FB14-6 ,FB30-5 ,FB33-7 ,FB7-7
NM_001109221	4	39179372	39246745	LOC500034	7	BF51-1 ,BF57-5 ,FB14-3 ,FB14-6 ,FB30-5 ,FB33-7 ,FB7-7
NM_001047955	4	39271351	39279630	LOC500035	7	BF51-1 ,BF57-5 ,FB14-3 ,FB14-6 ,FB30-5 ,FB33-7 ,FB7-7
NM_022254	4	39414594	39418262	Gpr85	7	BF51-1 ,BF57-5 ,FB14-3 ,FB14-6 ,FB30-5 ,FB33-7 ,FB7-7
NM_001109222	4	40313864	40354453	Ppp1r3a	7	BF51-1 ,BF57-5 ,FB14-3 ,FB14-6 ,FB30-5 ,FB33-7 ,FB7-7
NM_001105668	4	41357495	41437973	Mdfic	7	BF51-1 ,BF57-5 ,FB14-3 ,FB14-6 ,FB30-5 ,FB33-7 ,FB7-7
NM_022379	4	42541818	42615301	Tfec	7	BF51-1 ,BF57-5 ,FB14-3 ,FB14-6 ,FB30-5 ,FB33-7 ,FB7-7
NM_001039344	4	42800755	42832036	Tes	7	BF51-1 ,BF57-5 ,FB14-3 ,FB14-6 ,FB30-5 ,FB33-7 ,FB7-7
NM_131914	4	43074163	43081538	Cav2	7	BF51-1 ,BF57-5 ,FB14-3 ,FB14-6 ,FB30-5 ,FB33-7 ,FB7-7
NM_031556	4	43098138	43132743	Cav1	7	BF51-1 ,BF57-5 ,FB14-3 ,FB14-6 ,FB30-5 ,FB33-7 ,FB7-7
NM_031517	4	43280529	43358391	Met	9	BF51-1 ,BF57-5 ,FB14-3 ,FB14-6 ,FB21-2 ,FB30-5 ,FB33-7 ,FB45-4 ,FB7-7
NM_001009180	4	43452965	43480219	Capza2	9	BF51-1 ,BF57-5 ,FB14-3 ,FB14-6 ,FB21-2 ,FB30-5 ,FB33-7 ,FB45-4 ,FB7-7
NM_001004102	4	43508403	43763534	ST7	9	BF51-1 ,BF57-5 ,FB14-3 ,FB14-6 ,FB21-2 ,FB30-5 ,FB33-7 ,FB45-4 ,FB7-7
NM_130750	4	43885569	43941174	Asz1	9	BF51-1 ,BF57-5 ,FB14-3 ,FB14-6 ,FB21-2 ,FB30-5 ,FB33-7 ,FB45-4 ,FB7-7
NM_031506	4	44072311	44243130	Cftr	8	BF51-1 ,BF57-5 ,FB14-3 ,FB14-6 ,FB21-2 ,FB30-5 ,FB33-7 ,FB7-7
NM_001114401	4	44333455	44507591	Cttnbp2	8	BF51-1 ,BF57-5 ,FB14-3 ,FB14-6 ,FB21-2 ,FB30-5 ,FB33-7 ,FB7-7
NM_001192012	4	44916905	44940993	Ankrd7	8	BF51-1 ,BF57-5 ,FB14-3 ,FB14-6 ,FB21-2 ,FB30-5 ,FB33-7 ,FB7-7
NM_001106585	4	44947576	44953443	Naa38	8	BF51-1 ,BF57-5 ,FB14-3 ,FB14-6 ,FB21-2 ,FB30-5 ,FB33-7 ,FB7-7
NM_001109459	4	45161828	45163047	LOC685171	7	BF51-1 ,BF57-5 ,FB14-3 ,FB14-6 ,FB30-5 ,FB33-7 ,FB7-7
NM_031730	4	47772360	48278480	Kcnd2	8	BF51-1 ,BF57-5 ,FB14-3 ,FB14-6 ,FB21-2 ,FB30-5 ,FB33-7 ,FB7-7
NM_001015026	4	48315410	48395530	Tspan12	7	BF51-1 ,BF57-5 ,FB14-6 ,FB21-2 ,FB30-5 ,FB33-7 ,FB7-7
NM_001034107	4	48486018	48511698	Ing3	7	BF51-1 ,BF57-5 ,FB14-6 ,FB21-2 ,FB30-5 ,FB33-7 ,FB7-7
NM_001109223	4	48840250	48850891	Wnt16	7	BF51-1 ,BF57-5 ,FB14-6 ,FB21-2 ,FB30-5 ,FB33-7 ,FB7-7
NM_198771	4	48859478	48906826	Fam3c	7	BF51-1 ,BF57-5 ,FB14-6 ,FB21-2 ,FB30-5 ,FB33-7 ,FB7-7
NM_001170685	4	49498094	49649684	Ptprz1	5	BF51-1 ,BF57-5 ,FB14-6 ,FB30-5 ,FB7-7
NM_001100963	4	49710511	49770356	Aass	5	BF51-1 ,BF57-5 ,FB14-6 ,FB30-5 ,FB7-7
NM_001109224	4	49871717	49875045	Fezf1	6	BF51-1 ,BF57-5 ,FB14-6 ,FB30-5 ,FB33-7 ,FB7-7
NM_001044278	4	50255205	50256560	Rnf133	5	BF51-1 ,FB14-6 ,FB30-5 ,FB33-7 ,FB7-7
NM_001191082	4	50260416	50267125	Rnf148	5	BF51-1 ,FB14-6 ,FB30-5 ,FB33-7 ,FB7-7
NM_023994	4	50573110	50574010	Tas2r118	5	BF51-1 ,FB14-6 ,FB30-5 ,FB33-7 ,FB7-7
NM_031651	4	50690749	50768233	Slc13a1	5	BF51-1 ,FB14-6 ,FB30-5 ,FB33-7 ,FB7-7
NM_001034130	4	50865993	50876542	Iqub	5	BF51-1 ,FB14-6 ,FB30-5 ,FB33-7 ,FB7-7
NM_012985	4	50880073	50888427	Ndufa5	5	BF51-1 ,FB14-6 ,FB30-5 ,FB33-7 ,FB7-7
NM_001110365	4	51294288	51323422	Wasl	5	BF51-1 ,FB14-6 ,FB30-5 ,FB33-7 ,FB7-7
NM_001024320	4	51443068	51455734	Hyal6	5	BF51-1 ,FB14-6 ,FB30-5 ,FB33-7 ,FB7-7
NM_001100780	4	51461133	51479969	Hyal4	5	BF51-1 ,FB14-6 ,FB30-5 ,FB33-7 ,FB7-7
NM_053967	4	51509086	51519252	Spam1	5	BF51-1 ,FB14-6 ,FB30-5 ,FB33-7 ,FB7-7
NM_001024321	4	51547490	51577844	Hyal5	5	BF51-1 ,FB14-6 ,FB30-5 ,FB33-7 ,FB7-7
NM_001109480	4	51647770	51652790	Tmem229a	5	BF51-1 ,FB14-6 ,FB30-5 ,FB33-7 ,FB7-7
NM_057201	4	52397493	52419557	Gpr37	5	BF51-1 ,FB14-3 ,FB14-6 ,FB30-5 ,FB33-7
NM_001024322	4	52463979	52520148	Pot1	5	BF51-1 ,FB14-3 ,FB14-6 ,FB30-5 ,FB33-7
NM_022202	4	54207857	55152488	Grm8	5	BF51-1 ,FB14-3 ,FB14-6 ,FB30-5 ,FB7-7
NR_032747	4	54931342	54931437	Mir592	5	BF51-1 ,FB14-3 ,FB14-6 ,FB30-5 ,FB7-7
NM_001109225	4	55286396	55308273	Zfp800	6	BF51-1 ,FB14-3 ,FB14-6 ,FB30-5 ,FB33-7 ,FB7-7
NM_024149	4	55543981	55546908	Arf5	6	BF51-1 ,FB14-3 ,FB14-6 ,FB30-5 ,FB33-7 ,FB7-7
NM_001004232	4	55548259	55557678	Fscn3	6	BF51-1 ,FB14-3 ,FB14-6 ,FB30-5 ,FB33-7 ,FB7-7
NM_031799	4	55563656	55569152	Pax4	6	BF51-1 ,FB14-3 ,FB14-6 ,FB30-5 ,FB33-7 ,FB7-7
NM_022694	4	55601577	56012017	Snd1	5	BF51-1 ,FB14-3 ,FB14-6 ,FB30-5 ,FB7-7
NM_145790	4	55874862	55876118	Lipogenin	5	BF51-1 ,FB14-3 ,FB14-6 ,FB30-5 ,FB7-7
NM_001037336	4	55949080	55952677	Lrrc4	5	BF51-1 ,FB14-3 ,FB14-6 ,FB30-5 ,FB7-7
NR_031875	4	56142994	56143066	Mir129-1	5	BF51-1 ,FB14-3 ,FB14-6 ,FB30-5 ,FB7-7
NM_013076	4	56194984	56199825	Lep	5	BF51-1 ,FB14-3 ,FB14-6 ,FB30-5 ,FB7-7
NM_001107850	4	56247221	56286601	Rbm28	5	BF51-1 ,FB14-3 ,FB14-6 ,FB30-5 ,FB7-7
NM_001109226	4	56291561	56302022	Prrt4	5	BF51-1 ,FB14-3 ,FB14-6 ,FB30-5 ,FB7-7
NM_001108619	4	56328720	56344260	Impdh1	5	BF51-1 ,FB14-3 ,FB14-6 ,FB30-5 ,FB7-7
NM_001024323	4	56409000	56425960	Fam71f2	5	BF51-1 ,FB14-3 ,FB14-6 ,FB30-5 ,FB7-7
NM_001024324	4	56456842	56473732	Fam71f1	5	BF51-1 ,FB14-3 ,FB14-6 ,FB30-5 ,FB7-7
NM_001033898	4	56484220	56512243	Calu	5	BF51-1 ,FB14-3 ,FB14-6 ,FB30-5 ,FB7-7
NM_031015	4	56512971	56516112	Opn1sw	5	BF51-1 ,FB14-3 ,FB14-6 ,FB30-5 ,FB7-7
NM_001191862	4	56571978	56599672	Flnc	5	BF51-1 ,FB14-3 ,FB14-6 ,FB30-5 ,FB7-7
NM_053884	4	56605455	56609468	Atp6v1f	5	BF51-1 ,FB14-3 ,FB14-6 ,FB30-5 ,FB7-7
NM_001106586	4	56666944	56677877	Irf5	5	BF51-1 ,FB14-3 ,FB14-6 ,FB30-5 ,FB7-7
NM_001106587	4	56681628	56760297	Tnpo3	4	FB14-3 ,FB14-6 ,FB30-5 ,FB7-7
NM_001109227	4	56859655	56883165	Tspan33	4	FB14-3 ,FB14-6 ,FB30-5 ,FB7-7
NM_012807	4	56898313	56920866	Smo	4	FB14-3 ,FB14-6 ,FB30-5 ,FB7-7
NM_001173510	4	56929331	57079724	Ahcyl2	4	FB14-3 ,FB14-6 ,FB30-5 ,FB7-7
NM_001100708	4	57225682	57324278	Nrf1	4	FB14-3 ,FB14-6 ,FB30-5 ,FB7-7
NR_037314	4	57347424	57347486	Mir182	4	FB14-3 ,FB14-6 ,FB30-5 ,FB7-7
NR_031854	4	57351020	57351126	Mir96	4	FB14-3 ,FB14-6 ,FB30-5 ,FB7-7
NR_031901	4	57351224	57351333	Mir183	4	FB14-3 ,FB14-6 ,FB30-5 ,FB7-7
NR_037330	4	57351226	57351332	Mir3553	4	FB14-3 ,FB14-6 ,FB30-5 ,FB7-7
NM_001172127	4	57397291	57492709	Ube2h	4	FB14-3 ,FB14-6 ,FB30-5 ,FB7-7
NM_022857	4	57462950	57465150	N5	4	FB14-3 ,FB14-6 ,FB30-5 ,FB7-7
NM_001127293	4	57556958	57578969	Zc3hc1	5	FB14-3 ,FB14-6 ,FB30-5 ,FB33-7 ,FB7-7
NM_001017456	4	57588403	57642052	Klhdc10	5	FB14-3 ,FB14-6 ,FB30-5 ,FB33-7 ,FB7-7
NM_001014055	4	57668766	57695712	Tmem209	5	FB14-3 ,FB14-6 ,FB30-5 ,FB33-7 ,FB7-7
NM_001109228	4	57695839	57705918	RGD1559502	5	FB14-3 ,FB14-6 ,FB30-5 ,FB33-7 ,FB7-7
NM_001013083	4	57728240	57751487	Cpa2	5	FB14-3 ,FB14-6 ,FB30-5 ,FB33-7 ,FB7-7
NM_001109346	4	57756096	57779878	Cpa4	5	FB14-3 ,FB14-6 ,FB30-5 ,FB33-7 ,FB7-7
NM_001002808	4	57798778	57817468	Cpa5	5	FB14-3 ,FB14-6 ,FB30-5 ,FB33-7 ,FB7-7
NM_016998	4	57825389	57831517	Cpa1	5	FB14-3 ,FB14-6 ,FB30-5 ,FB33-7 ,FB7-7
NM_001025770	4	57840445	57855591	Cep41	5	FB14-3 ,FB14-6 ,FB30-5 ,FB33-7 ,FB7-7
NM_001106929	4	58135289	58234338	RGD1566215	4	FB14-3 ,FB14-6 ,FB30-5 ,FB7-7
NM_001107851	4	58234581	58255710	Tsga13	4	FB14-3 ,FB14-6 ,FB30-5 ,FB7-7
NM_001135094	4	58286667	58289590	Klf14	4	FB14-3 ,FB14-6 ,FB30-5 ,FB7-7
NR_037336	4	58383877	58383995	Mir3556a	4	FB14-3 ,FB14-6 ,FB30-5 ,FB7-7
NR_031836	4	58383890	58383977	Mir29a	4	FB14-3 ,FB14-6 ,FB30-5 ,FB7-7
NR_037383	4	58384241	58384304	Mir3587	4	FB14-3 ,FB14-6 ,FB30-5 ,FB7-7
NR_031837	4	58384268	58384349	Mir29b-1	4	FB14-3 ,FB14-6 ,FB30-5 ,FB7-7
NM_031359	4	58751831	58876900	Mkln1	5	FB14-3 ,FB14-6 ,FB30-5 ,FB33-7 ,FB7-7
NM_138848	4	58888035	58934728	Podxl	5	FB14-3 ,FB14-6 ,FB30-5 ,FB33-7 ,FB7-7
NM_001106588	4	60167744	60447033	Chchd3	3	FB30-5 ,FB33-7 ,FB7-7
NM_053875	4	60683071	61560423	Exoc4	3	FB30-5 ,FB33-7 ,FB7-7
NM_001106589	4	61624328	61734510	RGD1308226	3	FB30-5 ,FB33-7 ,FB7-7
NM_001106590	4	61756939	61778948	Slc35b4	3	FB30-5 ,FB33-7 ,FB7-7
NM_012498	4	61921567	61935660	Akr1b1	3	FB30-5 ,FB33-7 ,FB7-7
NM_173136	4	61990411	62002986	Akr1b8	3	FB30-5 ,FB33-7 ,FB7-7
NM_001013084	4	62032000	62047393	Akr1b10	3	FB30-5 ,FB33-7 ,FB7-7
NM_053781	4	62070481	62083046	Akr1b7	3	FB30-5 ,FB33-7 ,FB7-7
NM_199382	4	62135013	62164136	Bpgm	3	FB30-5 ,FB33-7 ,FB7-7
NM_013146	4	62363493	62432985	Cald1	2	FB30-5 ,FB7-7
NM_001009709	4	62524931	62535930	Tmem140	2	FB30-5 ,FB7-7
NM_001024325	4	62535787	62540053	LOC500077	2	FB30-5 ,FB7-7
NM_001127298	4	62542815	62580137	Wdr91	3	FB30-5 ,FB33-7 ,FB7-7
NM_001037782	4	62713818	62824654	Cnot4	3	FB30-5 ,FB33-7 ,FB7-7
NM_001108620	4	62865270	62932259	Nup205	3	FB30-5 ,FB33-7 ,FB7-7
NM_001195503	4	62938934	62948763	LOC689574	3	FB30-5 ,FB33-7 ,FB7-7
NM_001012621	4	62955724	63000677	Slc13a4	3	FB30-5 ,FB33-7 ,FB7-7
NM_001108621	4	63005373	63022027	Fam180a	3	FB30-5 ,FB33-7 ,FB7-7
NM_024374	4	63172891	63200305	Mtpn	2	FB30-5 ,FB7-7
NM_017066	4	64354886	64436265	Ptn	2	FB30-5 ,FB7-7
NM_138884	4	65249037	65282026	Akr1d1	3	FB30-5 ,FB33-7 ,FB7-7
NM_001024326	4	67165575	67175302	Rab19	2	FB14-6 ,FB7-7
NM_001004233	4	67187926	67206041	Mkrn1	2	FB14-6 ,FB7-7
NM_001107855	4	67357314	67370200	Adck2	2	FB14-6 ,FB7-7
NM_001108624	4	67375970	67383049	Ndufb2	2	FB14-6 ,FB7-7
NM_001047863	4	67607065	67610503	Mrps33	2	FB14-6 ,FB7-7
NM_001107857	4	69592729	69607986	Ephb6	2	FB14-6 ,FB30-5
NM_053686	4	69608103	69623760	Trpv6	2	FB14-6 ,FB30-5
NM_053787	4	69637182	69663476	Trpv5	2	FB14-6 ,FB30-5
NM_001109392	4	69667027	69668319	LOC680112	2	FB14-6 ,FB30-5
NM_001191611	4	69668975	69685867	Kel	2	FB14-6 ,FB30-5
NM_022708	4	69909603	69913898	Pip	2	FB14-6 ,FB30-5
NM_133291	4	69942237	69946202	Sval2	2	FB14-6 ,FB30-5
NM_133292	4	69980824	70000741	Sval1	2	FB14-6 ,FB30-5
NM_001080905	4	70138835	70139795	Tas2r139	2	FB14-6 ,FB30-5
NM_001025150	4	70243093	70244053	Tas2r144	2	FB14-6 ,FB30-5
NM_181371	4	70275896	70280216	Gstk1	2	FB14-6 ,FB30-5
NM_022522	4	70305857	70323294	Casp2	2	FB14-6 ,FB30-5
NM_013147	4	70328448	70357579	Clcn1	2	FB14-6 ,FB30-5
NM_001025046	4	70358632	70367823	Fam131b	2	FB14-6 ,FB30-5
NM_053761	4	70395291	70404143	Zyx	2	FB14-6 ,FB30-5
NM_001107858	4	70404001	70418439	Epha1	2	FB14-6 ,FB30-5
NM_001025061	4	70445837	70446722	Tas2r143	2	FB14-6 ,FB30-5
NM_001025062	4	70450892	70451857	Tas2r135	2	FB14-6 ,FB30-5
NM_139335	4	70491801	70492728	Tas2r126	2	FB14-6 ,FB30-5
NM_001001004	4	70525488	70526430	Olr801	2	FB14-6 ,FB30-5
NM_001000977	4	70536867	70537809	Olr802	2	FB14-6 ,FB30-5
NM_001000853	4	70548524	70549463	Olr803	2	FB14-6 ,FB30-5
NM_001000852	4	70612811	70613765	Olr804	2	FB14-6 ,FB30-5
NM_001009534	4	70677215	70695977	Fam115e	2	FB14-6 ,FB30-5
NM_181440	4	170757736	170828910	Grpca	2	FB14-6 ,FB21-2
NM_203332	4	170757736	170828910	Grpcb	2	FB14-6 ,FB21-2
NM_139340	4	177861080	178030002	Plekha5	2	FB21-2 ,FB45-4
NM_001106626	4	178066338	178121797	Aebp2	2	FB21-2 ,FB45-4
NM_017337	4	178904019	179175541	Pde3a	2	FB21-2 ,FB45-4
NM_053441	4	179205016	179251850	Slco1c1	2	FB21-2 ,FB45-4
NM_053559	8	5472514	5577536	Trpc6	2	BF57-5 ,FB7-7
NM_001106848	8	101554281	101563292	Rnf7	2	FB30-5 ,FB7-7
NM_001105724	8	101636304	101754224	Rasa2	2	FB30-5 ,FB7-7
NM_001012471	8	101802153	101806055	Zbtb38	2	FB30-5 ,FB7-7
NM_001007710	8	101937297	102002613	Acpl2	2	FB30-5 ,FB7-7
NM_001106849	8	102053980	102127073	Spsb4	2	FB30-5 ,FB7-7
NM_001099499	12	18199831	18228762	Vom2r63	2	FB14-6 ,FB30-5
NM_001099513	12	18691474	18721626	Vom2r64	2	FB14-6 ,FB30-5
NM_001012737	13	16871885	17009083	Cdh7	2	BF51-1 ,FB14-3
NM_001009448	13	18151455	18233094	Cdh19	2	BF51-1 ,FB14-3
NM_021762	13	30920228	30930916	Tsn	2	BF51-1 ,FB14-3
NM_139186	13	30946992	30956797	Mki67ip	2	BF51-1 ,FB14-3
NM_001107170	13	31291051	31348194	Tfcp2l1	2	BF51-1 ,FB14-3
NM_001107169	13	31553912	31610088	Gli2	2	BF51-1 ,FB14-3
NM_080771	13	32173810	32179513	Inhbb	2	BF51-1 ,FB14-3
NM_053821	13	32232469	32241225	Ralb	2	BF51-1 ,FB14-3
NM_001191668	13	32279752	32283098	Tmem185b	2	BF51-1 ,FB14-3
NM_001012023	13	32376201	32429569	Epb4.1l5	2	BF51-1 ,FB14-3
NM_001100479	13	32433698	32613987	Ptpn4	2	BF51-1 ,FB14-3
NM_001037776	13	32691681	32695107	Tmem177	2	BF51-1 ,FB14-3
NM_178091	13	33334774	33347956	Insig2	2	BF51-1 ,FB14-3
NM_001024997	13	33469101	33537461	Ccdc93	2	BF51-1 ,FB14-3
NM_024395	13	33548379	33561305	Htr5b	2	BF51-1 ,FB14-3
NM_001006996	13	33591182	33604691	Ddx18	2	BF51-1 ,FB14-3
NM_001012205	13	35550178	36224524	Dpp10	2	BF51-1 ,FB14-3
NM_031068	13	37875601	37918632	Actr3	2	BF51-1 ,FB14-3
NM_001177819	13	37983369	38018639	LOC100362110	2	BF51-1 ,FB14-3
NM_001105950	13	38071148	38107268	Slc35f5	2	BF51-1 ,FB14-3
NM_001100943	13	38196195	38197092	Gpr39	2	BF51-1 ,FB14-3
NM_001007727	13	38413472	38455541	Lypd1	2	BF51-1 ,FB14-3
NM_023095	13	39847097	40149045	Mgat5	2	BF51-1 ,FB14-3
NM_001110763	13	40158115	40341990	Tmem163	2	BF51-1 ,FB14-3
NM_001107171	13	40512926	40554173	Ccnt2	2	BF51-1 ,FB14-3
NM_134372	13	40561408	40587743	Acmsd	2	BF51-1 ,FB14-3
NM_001134867	13	40818028	40956048	R3hdm1	2	BF51-1 ,FB14-3
NR_031873	13	40921617	40921699	Mir128-1	2	BF51-1 ,FB14-3
NM_001012025	13	40962291	40994506	Ubxn4	2	BF51-1 ,FB14-3
NM_053841	13	41004357	41057431	Lct	2	BF51-1 ,FB14-3
NM_017287	13	41059719	41084911	Mcm6	2	BF51-1 ,FB14-3
NM_053799	13	41091439	41146556	Dars	2	BF51-1 ,FB14-3
NM_022205	13	41322328	41326233	Cxcr4	2	BF51-1 ,FB14-3
NM_001191669	13	42345470	43131875	Thsd7b	2	BF51-1 ,FB14-3
NM_022269	13	43336288	43362377	Cd55	2	BF51-1 ,FB14-3
NM_182815	13	43511156	43556087	Zp3r	2	BF51-1 ,FB14-3
NM_012516	13	43566991	43602608	C4bpa	2	BF51-1 ,FB14-3
NM_016995	13	43612200	43622918	C4bpb	2	BF51-1 ,FB14-3
NM_001033964	13	43641369	43666703	Pfkfb2	2	BF51-1 ,FB14-3
NM_001008889	13	43667316	43669034	Yod1	2	BF51-1 ,FB14-3
NM_001100788	13	43680611	43693453	LOC498222	2	BF51-1 ,FB14-3
NM_012723	13	43799887	43817079	Pigr	2	BF51-1 ,FB14-3
NM_001014843	13	43829869	43844104	Faim3	2	BF51-1 ,FB14-3
NM_133311	13	43845553	43850951	Il24	2	BF51-1 ,FB14-3
NM_001143881	13	43874653	43878007	Il20	2	BF51-1 ,FB14-3
NM_012854	13	43967942	43971809	Il10	2	BF51-1 ,FB14-3
NM_178102	13	44008985	44055547	Mapkapk2	2	BF51-1 ,FB14-3
NM_001024767	13	44092014	44103183	Dyrk3	2	BF51-1 ,FB14-3
NM_001017489	13	44113767	44132695	Eif2d	2	BF51-1 ,FB14-3
NM_019365	13	44135905	44202536	Rassf5	2	BF51-1 ,FB14-3
NM_001108854	13	44211667	44236652	Ikbke	2	BF51-1 ,FB14-3
NM_001134958	13	44253989	44466489	Srgap2	2	BF51-1 ,FB14-3
NM_001081451	13	44467839	44483557	Fam72a	2	BF51-1 ,FB14-3
NM_017205	13	44551145	44561361	Avpr1b	2	BF51-1 ,FB14-3
NM_012938	13	44596953	44619284	Ctse	2	BF51-1 ,FB14-3
NM_001109328	13	44634105	44650907	Rab7b	2	BF51-1 ,FB14-3
NM_001107172	13	44682786	44709246	Slc26a9	2	BF51-1 ,FB14-3
NM_001109068	13	44751922	44769956	Pm20d1	2	BF51-1 ,FB14-3
NM_001108855	13	44780748	44791569	Slc41a1	2	BF51-1 ,FB14-3
NM_001135868	13	44854597	44875215	Slc45a3	2	BF51-1 ,FB14-3
NM_001107173	13	44905411	44928168	Elk4	2	BF51-1 ,FB14-3
NM_001109069	13	44922622	44963599	Mfsd4	2	BF51-1 ,FB14-3
NM_001100506	13	45010489	45018856	Cdk18	2	BF51-1 ,FB14-3
NR_031797	13	45092834	45092931	Mir135b	2	BF51-1 ,FB14-3
NM_001100683	13	45201953	45210039	Klhdc8a	2	BF51-1 ,FB14-3
NM_001007617	13	45219615	45236360	Nuak2	2	BF51-1 ,FB14-3
NM_199463	13	45323977	45371970	Dstyk	2	BF51-1 ,FB14-3
NM_001107174	13	45378948	45405800	Rbbp5	2	BF51-1 ,FB14-3
NM_001017490	13	45406369	45408799	Tmem81	2	BF51-1 ,FB14-3
NM_012884	13	45413957	45442832	Cntn2	2	BF51-1 ,FB14-3
NM_001160313	13	45464593	45543152	Nfasc	2	BF51-1 ,FB14-3
NM_001177368	13	45791673	45852350	Lrrn2	2	BF51-1 ,FB14-3
NM_001012026	13	45909875	45945464	Mdm4	2	BF51-1 ,FB14-3
NM_001105951	13	45968379	46027249	Pik3c2b	2	BF51-1 ,FB14-3
NM_001107175	13	46053873	46061679	Ppp1r15b	2	BF51-1 ,FB14-3
NM_001109070	13	46238418	46251161	Golt1a	2	BF51-1 ,FB14-3
NM_181692	13	46258828	46261331	Kiss1	2	BF51-1 ,FB14-3
NM_012642	13	46276978	46289256	Ren	2	BF51-1 ,FB14-3
NM_001108343	13	46292988	46310801	Etnk2	2	BF51-1 ,FB14-3
NM_001105952	13	46312862	46359198	Sox13	2	BF51-1 ,FB14-3
NM_001047925	13	46533262	46552860	LOC498231	2	BF51-1 ,FB14-3
NM_001047902	13	46560477	46599192	Zc3h11a	2	BF51-1 ,FB14-3
NM_001017491	13	46620121	46630671	Lax1	2	BF51-1 ,FB14-3
NM_001005871	13	46645247	46711257	Atp2b4	2	BF51-1 ,FB14-3
NM_001107176	13	46860798	46872143	Optc	2	BF51-1 ,FB14-3
NM_053385	13	46877436	46888215	Prelp	2	BF51-1 ,FB14-3
NM_080698	13	47001756	47012373	Fmod	2	BF51-1 ,FB14-3
NM_017259	13	47041028	47044788	Btg2	2	BF51-1 ,FB14-3
NM_001079689	13	47109282	47123410	Chit1	2	BF51-1 ,FB14-3
NM_053560	13	47153700	47161634	Chi3l1	2	BF51-1 ,FB14-3
NM_031813	13	47165133	47172708	Mybph	2	BF51-1 ,FB14-3
NM_017155	13	47174334	47206848	Adora1	2	BF51-1 ,FB14-3
NM_017115	13	47257754	47260344	Myog	2	BF51-1 ,FB14-3
NM_080409	13	47266127	47314787	Ppfia4	2	BF51-1 ,FB14-3
NM_001013871	13	47317621	47332856	Tmem183a	2	BF51-1 ,FB14-3
NM_001013872	13	47349996	47355363	LOC289035	2	BF51-1 ,FB14-3
NM_001013126	13	47361798	47368203	Cyb5r1	2	BF51-1 ,FB14-3
NM_207587	13	47372667	47393605	Adipor1	2	BF51-1 ,FB14-3
NM_153730	13	47417621	47447343	Klhl12	2	BF51-1 ,FB14-3
NM_001007678	13	47451378	47462871	Rabif	2	BF51-1 ,FB14-3
NM_001107177	13	47516644	47590989	Kdm5b	2	BF51-1 ,FB14-3
NM_012665	13	47704560	47713137	Syt2	2	BF51-1 ,FB14-3
NM_001107178	13	47719611	47931716	Ppp1r12b	2	BF51-1 ,FB14-3
NM_001108344	13	47938382	47948883	Ube2t	2	BF51-1 ,FB14-3
NM_033099	13	48084530	48104725	Ptprv	2	BF51-1 ,FB14-3
NM_145683	13	48108161	48119750	Ptpn7	2	BF51-1 ,FB14-3
NM_001109071	13	48122284	48131287	Arl8a	2	BF51-1 ,FB14-3
NM_145784	13	48135043	48141893	Gpr37l1	2	BF51-1 ,FB14-3
NM_001024768	13	48272937	48277756	Elf3	2	BF51-1 ,FB14-3
NM_031097	13	48281967	48300338	Rnpep	2	BF51-1 ,FB14-3
NM_019351	13	48311558	48323346	Timm17a	2	BF51-1 ,FB14-3
NM_001107179	13	48335500	48378653	Lmod1	2	BF51-1 ,FB14-3
NM_001077826	13	48382953	48386169	Shisa4	2	BF51-1 ,FB14-3
NM_001107180	13	48396397	48447970	Ipo9	2	BF51-1 ,FB14-3
NM_017148	13	48764244	48789856	Csrp1	2	BF51-1 ,FB14-3
NM_001012206	13	48803720	48808041	Phlda3	2	BF51-1 ,FB14-3
NM_017184	13	48844484	48855301	Tnni1	2	BF51-1 ,FB14-3
NM_001107942	13	48864302	48878665	Lad1	2	BF51-1 ,FB14-3
NM_012676	13	48887014	48899858	Tnnt2	2	BF51-1 ,FB14-3
NM_001107181	13	48924070	48973026	Pkp1	2	BF51-1 ,FB14-3
NM_001105953	13	49074208	49091558	Tmem9	2	BF51-1 ,FB14-3
NM_001105990	13	49176409	49216784	Kif21b	2	BF51-1 ,FB14-3
NM_001047926	13	49224598	49261119	LOC498236	2	BF51-1 ,FB14-3
NM_001134502	13	49263326	49283608	RGD1311892	2	BF51-1 ,FB14-3
NM_001134503	13	49323311	49403011	Camsap2	2	BF51-1 ,FB14-3
NM_001005535	13	49477592	49502747	Ddx59	2	BF51-1 ,FB14-3
NM_001012030	13	49714678	49718388	Zfp281	2	BF51-1 ,FB14-3
NM_021742	13	49945671	50062836	Nr5a2	2	BF51-1 ,FB14-3
NM_012883	14	21948477	21965541	Sult1e1	2	FB14-6 ,FB30-5
NM_001007718	14	21948483	21965556	ste2	2	FB14-6 ,FB30-5
NM_001135744	17	76980667	76991169	Akr1c12l1	4	BF51-1 ,BF57-5 ,FB14-6 ,FB21-2
NM_001134701	20	2643929	2644210	Rt1.aa	2	FB14-6 ,FB30-5
NM_001044283	20	2649346	2650308	Snx3	2	FB14-6 ,FB30-5
